# Supplementary material for: Disruption of White Matter Integrity in Adult Survivors of Childhood Brain Tumors: Correlates with Long-Term Intellectual Outcomes
Source: PLoS One. 2015 Jul 6;10(7):e0131744. doi: 10.1371/journal.pone.0131744 (PMC4492692; doi:10.1371/journal.pone.0131744)
Supplement: S1 Table — RT = survivors who received radiation treatment with or without chemotherapy, NRT = survivors who did not receive radiation treatment. Groups were similar across demographic variables. *: Variables with significant group difference (p < .05). a,b: Different superscripts (e.g., a and b) signify significant mean differences between groups (χ2, p < .05), whereas matching superscripts illustrate similar means (e.g., b and b). RT group had significantly more individuals treated with chemotherapy and individuals identified with hormone deficiency. Across most cognitive tasks and indices, the RT group was significantly lower relative to both NRT and HC groups; in contrast, the NRT group was similar to controls. IQ Mean = 100, SD = 15; Subtest T Score Mean = 50, SD = 10. (XLSX) [file pone.0131744.s001.xlsx]

## Sheet: Sheet1
S1 Table	Demographic, treatment history, and intellectual performance of each group.
		RT (n=14)	NRT (n=13)	Control (n=27)
	Age at testing (years)	22.40±4.36	23.62±4.94	22.86±4.31
	Female (%)	0.5	0.46	0.48
	Right handed (%)	0.93	0.69	0.85
	Education (years)	13.36±2.73	14.08±2.36	14.44±1.69
	Age at Diagnosis (years)	9.00±5.2	9.00±5.29
	Time since diagnosis (years)	12.96±4.53	14.44±6.24
	Hydrocephalus	0.785714	0.615385
	Shunt	0.285714	0.307692
	Hormone deficiency**	13/14a	2/13b
	Chemotherapy**	11/14a	1/13b
	Neurological Predictor Scale	7.92 a±1.38	4.15 b±0.80
	Verbal IQ	94±14.54a	106.46±8.72b	107.67±8.57b
	Performance IQ	97.85±12.69a	109.85±8.50b	108.81±10.60b
	Full Scale IQ	95.46±14.63a	109.38±7.47b	109.44±7.50b
	Vocabulary	43.79a±11.72a	54.92±6.22b	54.41±5.96b
	Similarities	48.07a±9.74a	53.77±6.61b	55.48±6.81b
	Block Design	48.62a±8.09a	56.92±5.99b	54.56±8.12b
	Matrix Reasoning	48.54a±11.40a	55.54±6.15b	56.56±6.04b
	Note: RT = survivors who received radiation treatment with or without chemotherapy, NRT = survivors who did not receive radiation treatment. Groups were similar across demographic variables. *: Variables with significant group difference (p<.05). a,b : Different superscripts (e.g., a and b) signify significant mean differences between groups (χ2, p<.05), whereas matching superscripts illustrate s…
