# Supplementary material for: Disruption of White Matter Integrity in Adult Survivors of Childhood Brain Tumors: Correlates with Long-Term Intellectual Outcomes
Source: PLoS One. 2015 Jul 6;10(7):e0131744. doi: 10.1371/journal.pone.0131744 (PMC4492692; doi:10.1371/journal.pone.0131744)
Supplement: S2 Table — Correlation coefficient; FA = Fractional Anisotropy, VIQ = Verbal Intelligence Quotient; PIQ = Performance Intelligence Quotient. *: P < 0.05, **: P < 0.01. CC: corpus callosum, LSF: left superior frontal; LFP: left frontal pole; LMF: left middle frontal; LFP: left frontal pole; RMF: right middle frontal; RFP: right frontal pole; RFO: right frontal orbital; RIF: right inferior frontal; LST: left superior; LMT: left middle temporal; LIT: left inferior temporal; LPT: left planum temporale; RST: right superior temporal; RMT: right middle temporal; RIT: right inferior temporal; RPT: right planum temporale. (XLS) [file pone.0131744.s002.xls]

## Sheet: Sheet1
S2 Table	Fractional anisotropy (FA) values of white matter regions in all brain tumor survivors were lower compared to those of healthy controls, and correlated with IQ.
Hemisphere	Structural Atlas	Volume (mm3)	COG [X Y Z] (mm)	Control FA	Survivor FA	P value	VIQ	PIQ
Corpus Callosum	Corpus Callosum	5763	[0 13 21]	0.70 ± 0.04	0.65 ± 0.03	1.11676e-06	0.29*	0.41**
Left Frontal	Superior Frontal & Frontal Pole	684	[-12 23 50]	0.42 ± 0.03	0.38 ± 0.02	1.96376e-05	0.21	0.28*
	Frontal Medial	355	[-14 45 -13]	0.42 ± 0.03	0.38 ± 0.02	9.28654e-07	0.26	0.21
	Frontal Pole	110	[-16 53 10]	0.51 ± 0.03	0.47 ± 0.03	2.57832e-06	0.37**	0.30*
Right Frontal	Frontal Medial & Frontal Pole	809	[16 56 2]	0.53 ± 0.04	0.30 ± 0.02	1.50488e-05	0.30*	0.31*
	Frontal Pole & Orbital	213	[30 40 -2]	0.45 ± 0.04	0.41 ± 0.03	3.81491e-06	0.36**	0.30*
	Inferior & Middle Frontal	116	[37 25 18]	0.54 ± 0.03	0.50 ± 0.05	0.00748488	0.04	0.24
	Frontal Orbital	116	[29 27 -10]	0.38 ± 0.05	0.35 ± 0.04	0.00237326	0.21	0.24
Left Temporal	Superior, middle, Inferior, & Planum Temporale	3803	[-44 -17 -13]	0.47 ± 0.04	0.42 ± 0.02	3.15503e-07	0.34*	0.36**
Right Temporal	Superior, middle, Inferior, & Planum Temporale	3778	[43 -19 -12]	0.48 ± 0.04	0.44 ± 0.02	6.52842e-07	0.33*	0.32*
Note: a: Correlation coefficient; FA = Fractional Anisotropy, VIQ = Verbal Intelligence Quotient; PIQ = Performance Intelligence Quotient. *: P < 0.05, **: P < 0.01. CC: corpus callosum, LSF: left superior frontal; LFP: left frontal pole; LMF: left middle frontal; LFP: left frontal pole; RMF: right middle frontal; RFP: right frontal pole; RFO: right frontal orbital; RIF: right inferior frontal; L…
