# Supplementary material for: Disruption of White Matter Integrity in Adult Survivors of Childhood Brain Tumors: Correlates with Long-Term Intellectual Outcomes
Source: PLoS One. 2015 Jul 6;10(7):e0131744. doi: 10.1371/journal.pone.0131744 (PMC4492692; doi:10.1371/journal.pone.0131744)
Supplement: S3 Table — Correlation coefficient; VIQ = Verbal Intelligence Quotient; PIQ = Performance IQ; FA = fractional anisotropy; RT = survivors treated with radiation treatment with or without chemotherapy; NRT = survivors who did not receive radiation treatment; HC = Healthy Controls. *: P < 0.05, **: P < 0.01. CC: corpus callosum, LSF: left superior frontal; LMF: left middle frontal; LFP: left frontal pole; RSF: right superior frontal; RMF: right middle frontal; RIF: right inferior frontal; LFO: left frontal orbital; LFP: left frontal pole; LIF: left inferior frontal; LST: left superior temporal; LMT: left middle temporal; LIT: left inferior temporal; LPT: left planum temporale; RST: right superior temporal; RMT: right middle temporal; RIT: right inferior temporal; RPT: right planum temporale. (XLSX) [file pone.0131744.s003.xlsx]

## Sheet: Sheet1
S3 Table	Fractional anisotropy (FA) values were lower in specific white matter regions in survivors compared to healthy controls, and correlated with IQ.
	Group	Structural Atlas	Volume (mm3)	COG [X Y Z] (mm)	Control FA	RT FA	VIQa	PIQa
	RT vs HC	CC	6671	[0 13 21]	0.71 ± 0.04	0.66** ± 0.03	0.40**	0.47**
		LSF	685	[-11 30 46]	0.42 ± 0.03	0.38** ± 0.03	0.29	0.39*
		LMF	282	[-13 52 -8]	0.46 ± 0.03	0.42** ± 0.03	0.27	0.36*
		LMF, LFP	105	[-16 53 10]	0.50 ± 0.03	0.47** ± 0.03	0.49**	0.44**
		RSF	513	[13 45 29]	0.46 ± 0.03	0.42** ± 0.02	0.31*	0.33*
		RMF	601	[15 52 3]	0.44 ± 0.03	0.39** ± 0.03	0.37*	0.42*
		RIF	164	[36 26 18]	0.52 ± 0.03	0.48* ± 0.05	0.18	0.36*
		LMT, LST	4638	[-44 -18 -12]	0.47 ± 0.04	0.41** ± 0.02	0.41**	0.47**
		RMT, RST	3443	[45 -24 -7]	0.48 ± 0.04	0.42** ± 0.02	0.43**	0.40*
	NRT vs HC	CC	4558	[0 4 20]	0.75 ± 0.03	0.71 **± 0.03	-0.005	0.226
		LFO, LFP	128	[-27 31 -7]	0.50 ± 0.04	0.44 **± 0.03	0.052	0.032
		LIF	92	[-35 37 4]	0.48 ± 0.03	0.44 **± 0.04	0.009	-0.064
	Correlation coefficient; VIQ = Verbal Intelligence Quotient; PIQ = Performance IQ; FA = fractional anisotropy; RT = survivors treated with radiation treatment with or without chemotherapy; NRT = survivors who did not receive radiation treatment; HC = Healthy Controls. *: P < 0.05, **: P < 0.01. CC: corpus callosum, LSF: left superior frontal; LMF: left middle frontal; LFP: left frontal pole; RSF:…
