# Supplementary material for: Disruption of White Matter Integrity in Adult Survivors of Childhood Brain Tumors: Correlates with Long-Term Intellectual Outcomes
Source: PLoS One. 2015 Jul 6;10(7):e0131744. doi: 10.1371/journal.pone.0131744 (PMC4492692; doi:10.1371/journal.pone.0131744)
Supplement: S4 Table — Correlation coefficient; VIQ = Verbal Intelligence Quotient; PIQ = Performance IQ; NPS = Neurological Predictor Scale; FA = fractional anisotropy; RT = survivors treated with radiation treatment with or without chemotherapy; NRT = survivors who did not receive radiation treatment. *: P < 0.05, **: P < 0.01. CC: corpus callosum; RMF: right middle frontal; RFP: right frontal pole; LIF: left inferior frontal; LMF: left middle frontal; RMT: right middle temporal; RTP: right temporal pole. (XLSX) [file pone.0131744.s004.xlsx]

## Sheet: Sheet1
S4 Table.	The correlations of IQ and cumulative neurological risk with fractional anisotropy values of specific white matter regions in survivors with radiation treatment with and without chemotherapy (RT) compared to the survivors who did not receive radiation treatment (NRT).
Structural Atlas	Volume (mm3)	COG [X Y Z] (mm)	NRT FA	RT FA	P value	VIQ	PIQ	NPS
CC	1969	[1 22 16]	0.67 ± 0.02	0.63 ± 0.03	0.000322861	0.43*	0.60**	-.657**
RMF, RFP	821	[20 38 26]	0.44 ± 0.02	0.39 ± 0.03	2.47101e-05	0.45*	0.54**	-.641**
RMF	127	[30 20 29]	0.46 ± 0.04	0.39 ± 0.04	8.47205e-05	0.50**	0.45*	-.443*
LIF	247	[-38 16 16]	0.50 ± 0.02	0.46 ± 0.02	1.37338e-05	0.32	0.42*	-.767**
LMF	318	[-25 8 32]	0.47 ± 0.03	0.43 ± 0.03	0.00111464	0.32	0.35	-.616**
RMT	1798	[44 -21 -11]	0.52 ± 0.02	0.47 ± 0.02	6.65042e-07	0.57**	0.45*	-.742**
RTP	133	[42 7 -24]	0.38 ± 0.04	0.33 ± 0.03	0.000756874	0.25	0.29	-.561**
Note: a: Correlation coefficient; VIQ = Verbal Intelligence Quotient; PIQ = Performance IQ; NPS = Neurological Predictor Scale; FA = fractional anisotropy; RT= survivors treated with radiation treatment with or without chemotherapy; NRT = survivors who did not receive radiation treatment. *: P < 0.05, **: P < 0.01. CC: corpus callosum; RMF: right middle frontal; RFP: right frontal pole; LIF: left…
